# Supplementary material for: Phase-Dependent MoS2 Nanosheets-Embedded Urinary Catheter for Advanced Photothermal Sterilization
Source: Int J Mol Sci. 2026 May 26;27(11):4806. doi: 10.3390/ijms27114806 (PMC13256306; doi:10.3390/ijms27114806)
Supplement: Supplementary file 1 [file ijms-27-04806-s001.zip]

Archive with 1 entries (1 files):
- ijms-4262529-supplementary.pdf
